# Supplementary material for: Lack of MOF Decreases Susceptibility to Hypoxia and Promotes Multidrug Resistance in Hepatocellular Carcinoma via HIF-1α
Source: Front Cell Dev Biol. 2021 Sep 1;9:718707. doi: 10.3389/fcell.2021.718707 (PMC8440882; doi:10.3389/fcell.2021.718707)
Supplement: Supplementary Table 1 — Primers and shRNA sequences used for vector construction in the present study. [file Table_1.XLSX]

## Sheet: Sheet1
Supplementary Table 1. Primers and shRNA sequences used for vector construction in the present study.
Gene	Forward	Reverse	GeneBank no./Gene ID
HIF-1α	CGggatccGACCGATTCACCATGGAGGG	GCtctagaTCAGTTAACTTGATCCAAAGCTCT	NM_001530.4
Site #1-3	CGACGGCGAATAAGTTCTGAACGTC	CGCCGTCGGTCGTTCGCGCCGCCGGCGC
Plasmid	CGCAAATGGGCGGTAGGCGTG	TAGAAGGCACAGTCGAGG
Ex	GCGAACGACCGACGGCGAATAAGTTCTGAACGTC
Site #4	TGAACGTCGACGAGAAAAGTCTCGAGATGCAGCCAGA	AGACTTTTCTCGTCGACGTTCAGAACTTATTCGCCGT
Site #5	TCGACGAGAACGGTCTCGAGATGCAGCCAGATCTCGGCGA	ATCTCGAGACCGTTCTCGTCGACGTTCAGAACTTATTCGCCG
shMOF #1	TGCTGTACAGAAGAACTCATTTTCAAGAGAAATGAGTTCTTCTGTACAGCATTTTTT	AAAAAATGCTGTACAGAAGAACTCATTTCTCTTGAAAATGAGTTCTTCTGTACAGCA	NM_032188.3
shMOF #2	GACAGTGAAGGATGCTGTATTCAAGAGATACAGCATCCTTCACTGTCTTTTTT	AAAAAAGACAGTGAAGGATGCTGTATCTCTTGAATACAGCATCCTTCACTGTC	NM_032188.3
HIF-1α-promoter	GGggtaccGAGACGGAGTCTCGCTACGTTC	CCCaagcttCCCTCGTGAGACTAGAGAGAAGC	3091
