# Supplementary material for: Lack of MOF Decreases Susceptibility to Hypoxia and Promotes Multidrug Resistance in Hepatocellular Carcinoma via HIF-1α
Source: Front Cell Dev Biol. 2021 Sep 1;9:718707. doi: 10.3389/fcell.2021.718707 (PMC8440882; doi:10.3389/fcell.2021.718707)
Supplement: Supplementary Table 2 — Primers used in the present study for qRT-PCR. [file Table_2.XLSX]

## Sheet: Sheet1
Supplementary Table 2. Primers used in the present study for qRT-PCR.
Gene	Forward	Reverse	GeneBank no./Gene ID
HIF-1α	AAGTCTGCAACATGGAAGGTAT	TGAGGAATGGGTTCACAAATC	NM_001530.4
MOF	GTGACCTGGGCAAACTCAGCTA	TTGGGTGATACTGGTCATCTGG	NM_032188.3
MDR1	TTGCTGCTTACATTCAGGTTTCA	AGCCTATCTCCTGTCGCATTA	NM_000927.5
β-Actin	CTCACCATGGATGATGATATCGC	AGGAATCCTTCTGACCCATGC	NM_001101.5
HIF-1α-ChIP	GGCAACCGAAATCCCTTCTCAG	TGTTTAGCGGCGGAGGAAAGA	3091
MDR1-ChIP	TAGCTCCTCCTCTGGTACTGG	CTGGTTGCTTCCTGAAGTGAGT	5243
