# Supplementary material for: Lack of MOF Decreases Susceptibility to Hypoxia and Promotes Multidrug Resistance in Hepatocellular Carcinoma via HIF-1α
Source: Front Cell Dev Biol. 2021 Sep 1;9:718707. doi: 10.3389/fcell.2021.718707 (PMC8440882; doi:10.3389/fcell.2021.718707)
Supplement: Supplementary Table 3 — MOF binding sites predicted by HOMER. [file Table_3.XLSX]

## Sheet: Sheet1
Supplementary Table 3. MOF binding site predicted by HOMER.
PeakID (cmd=annotatePeaks.pl homer_peaks.tmp mm10 -m homerMotifs.all.motifs)	Chr	Start	End	Strand	Peak Score	Focus Ratio/Region Size	Annotation	Detailed Annotation	Distance to TSS	Nearest PromoterID	Entrez ID	Nearest Unigene	Nearest Refseq	Nearest Ensembl	Gene Name	Gene Alias	Gene Description	Gene Type	CpG%	GC%	1-CAYATACATA Distance From Peak(sequence,strand,conservation)	2-GTGTATGAGT Distance From Peak(sequence,strand,conservation)	3-TATATGTGTG Distance From Peak(sequence,strand,conservation)	4-TRYATGYATA Distance From Peak(sequence,strand,conservation)	5-NGTCTATGTN Distance From Peak(sequence,strand,conservation)	6-CATRCACACA Distance From Peak(sequence,strand,conservation)	7-TGTKMGTGTG Distance From Peak(sequence,strand,conservation)	8-CACTAGAGGG Distance From Peak(sequence,strand,conservation)	9-TGCATGTGTG Distance From Peak(sequence,strand,conservation)	10-ATACACACAT Distance From Peak(sequence,strand,conservation)	11-GTTGCCATGG Distance From Peak(sequence,strand,conservation)	12-CGCATGCGCA Distance From Peak(sequence,strand,conservation)	13-CAYACCACAC Distance From Peak(sequence,strand,conservation)	14-CGCTTCCTGC Distance From Peak(sequence,strand,conservation)	15-ACACAMCACA Distance From Peak(sequence,strand,conservation)	16-TCACGTGACB Distance From Peak(sequence,strand,conservation)	17-GGNRAGGACG Distance From Peak(sequence,strand,conservation)	18-AAGGCGACGC Distance From Peak(sequence,strand,conservation)	19-AGGCGGAACG Distance From Peak(sequence,strand,conservation)	20-GCAGCGAAGG Distance From Peak(sequence,strand,conservation)	21-TGATGATGAT Distance From Peak(sequence,strand,conservation)	22-GGAGCTGTCC Distance From Peak(sequence,strand,conservation)	23-TGATGATGRT Distance From Peak(sequence,strand,conservation)	24-ACTGTAGGAC Distance From Peak(sequence,strand,conservation)	25-CCTAACCCTA Distance From Peak(sequence,strand,conservation)
peak8699	chr12	73907650	73907856	+	0	NA	promoter-TSS (NM_001313919)	promoter-TSS (NM_001313919)	-114	NM_010431	15251	Mm.3879	NM_010431	ENSMUSG00000021109	Hif1a	AA959795|HIF-1-alpha|HIF1-alpha|HIF1alpha|MOP1|bHLHe78	hypoxia inducible factor 1, alpha subunit	protein-coding	0.053398	0.681159					70(CACACAGACA,-,0.00)											79(AAGCACGTGA,-,0.00),81(GCACGTGAGC,+,0.00)				61(CCCTAGCTGC,-,0.00)
peak8700	chr12	73908488	73908645	+	0	NA	intron (NM_010431, intron 1 of 14)	CpG	699	NM_001313919	15251	Mm.3879	NM_010431	ENSMUSG00000021109	Hif1a	AA959795|HIF-1-alpha|HIF1-alpha|HIF1alpha|MOP1|bHLHe78	hypoxia inducible factor 1, alpha subunit	protein-coding	0.159236	0.803797																	118(CGTCCTCCGC,-,0.00)			107(CCTTCCCTCC,-,0.00)
